# Supplementary material for: The Preparation, Characterization, and Pressure-Influenced Dihydrogen Interactions of Tetramethylphosphonium Borohydride
Source: Materials (Basel). 2023 Jul 29;16(15):5334. doi: 10.3390/ma16155334 (PMC10420206; doi:10.3390/ma16155334)
Supplement: Supplementary file 1 [file materials-16-05334-s001.zip]

Archive with 1 entries (1 files):
- materials-2494491-supplementary.docx
